# Supplementary material for: Proteomic and bioinformatic analyses of proteins in the outer membrane and extracellular compartments and outer membrane vesicles of Candidatus Liberibacter species
Source: Front Microbiol. 2022 Sep 26;13:977710. doi: 10.3389/fmicb.2022.977710 (PMC9548881; doi:10.3389/fmicb.2022.977710)
Supplement: Supplementary file 1 [file Table_1.XLSX]

## Sheet: Information
Supplementary Table S1. Primer sequences used to verify Liberibacter crescens BT-1
Supplementary Table S2. Bioinformatic prediction of outer membrane proteins in Liberibacter crescens BT-0
Supplementary Table S3. Bioinformatic prediction of outer membrane proteins in Liberibacter crescens BT-1
Supplementary Table S4.Bioinformatic prediction of outer membrane proteins in Ca. L. solanacearum str. ZC1
Supplementary Table S5.Bioinformatic prediction of outer membrane proteins in Ca. L. asiaticus str. A4
Supplementary Table S6.Bioinformatic prediction of outer membrane proteins in Ca. L. asiaticus str. gxpsy
Supplementary Table S7.Bioinformatic prediction of outer membrane proteins in Ca. L. asiaticus str. JRPAMB1
Supplementary Table S8.Bioinformatic prediction of outer membrane proteins in Ca. L. asiaticus str. CoFLP
Supplementary Table S9.Bioinformatic prediction of outer membrane proteins in Ca. L. asiaticus str. TaiYZ2
Supplementary Table S10.Bioinformatic prediction of outer membrane proteins in Ca. L. asiaticus str. psy62
Supplementary Table S11.Bioinformatic prediction of outer membrane proteins in Ca. L. asiaticus str. JXGC
Supplementary Table S12.Bioinformatic prediction of outer membrane proteins in Ca. L. asiaticus str. lshi-1
Supplementary Table S13.Bioinformatic prediction of outer membrane proteins in Ca. L. americanus str. Sao Paulo
Supplementary Table S14.Bioinformatic prediction of outer membrane proteins in Ca. L. africanus str. PTSAPSY
Supplementary Table S15. Comparison of predicted outer membrane proteins in Ca. Liberibacter strains

## Sheet: Table S1
Supplementary Table S1. Primer sequences used to verify Liberibacter crescens BT-1
Primer	Primer sequence (5’→ 3’)
F B488 RS02295	TGACGAGATGCTCAGGATTGAGTTTA
R B488 RS02295	TATCTTCCCGCCATTAACTCTTGCTT
F gloA	GTTGTGTAGTCTTCAGTATCCCAG
R gloA	GGGTCTCTATGAAGTTGATCGTC
F sut	TATGCTTGGGAGCATGTTAGG
R sut	CAAGAACCGGAAGAGCGATAG
Note: gloA = glyoxalase I (B488_RS02175), sut = sugar transporter (B488_RS00965).

## Sheet: Table S2
Supplementary Table S2. Bioinformatic prediction of outer membrane proteins in Liberibacter crescens BT-0
	β barrel predictors			Sub-cellular localization predictors			Lipoprotein predictors
Protein locus	BOMP	MCMBB	TMBETADISC-RBF	CELLO	PSORTb	SOSUIGramN	LIPO	LIPOP
WP_015272429.1	-	Y	Y	Y	-	-	-	-
WP_015272467.1	-	Y	Y	Y	Y	Y	-	-
WP_015272661.1	-	Y	Y	Y	Y	-	-	-
WP_015272672.1	-	-	Y	-	-	Y	Y	Y
WP_015272759.1	-	Y	Y	Y	-	Y	-	-
WP_015272770.1	-	-	Y	Y	Y	-	-	-
WP_015272814.1	Y	Y	-	-	-	-	-	-
WP_015272855.1	-	-	Y	Y	-	Y	-	-
WP_015272897.1	Y	Y	Y	Y	Y	Y	-	-
WP_015272928.1	-	Y	Y	-	-	-	-	-
WP_015272935.1	-	Y	Y	Y	-	Y	-	-
WP_015272937.1	-	Y	Y	-	-	-	-	-
WP_015272976.1	-	-	-	-	-	Y	Y	Y
WP_015272991.1	Y	Y	-	-	Y	-	-	-
WP_015273000.1	-	-	-	-	Y	Y	Y	Y
WP_015273018.1	-	-	Y	-	Y	-	Y	Y
WP_015273041.1	Y	Y	Y	Y	Y	Y	-	-
WP_015273063.1	-	Y	Y	-	Y	-	-	-
WP_015273077.1	-	Y	-	-	Y	Y	Y	Y
WP_015273405.1	-	Y	Y	Y	Y	Y	-	Y
WP_015273477.1	Y	Y	Y	Y	Y	Y	-	-
WP_015273535.1	-	Y	Y	Y	-	-	-	-
WP_015273553.1	-	-	-	-	-	-	Y	Y
WP_015273568.1	Y	Y	Y	Y	Y	Y	-	-
WP_015273580.1	-	-	-	-	-	-	Y	Y
WP_015273599.1	-	-	-	-	-	-	Y	Y
WP_015273751.1	-	Y	-	Y	-	Y	-	-
WP_041770572.1	-	Y	Y	Y	-	-	Y	Y
WP_041770631.1	-	-	Y	Y	-	-	Y	-
WP_041770689.1	-	-	-	-	-	-	Y	Y
WP_041770721.1	-	Y	Y	-	-	-	-	-
WP_051012098.1	-	-	Y	Y	-	Y	-	-
WP_051012108.1	-	-	-	-	-	Y	Y	Y
WP_051012112.1	-	-	Y	Y	-	Y	-	-
WP_060774414.1	-	-	-	Y	-	Y	-	-
WP_060774443.1	-	-	-	-	-	-	-	Y
WP_060774446.1	Y	-	Y	Y	-	-	-	-
WP_081583181.1	-	-	Y	Y	Y	Y	-	-
WP_144049182.1	Y	-	Y	Y	Y	-	-	-
WP_157058175.1	-	-	Y	-	-	-	Y	Y
WP_172792748.1	-	-	-	Y	-	Y	-	-
WP_172792749.1	-	-	-	-	-	-	Y	-
WP_172792750.1	-	-	Y	Y	Y	Y	-	-

## Sheet: Table S3
Supplementary Table S3. Bioinformatic prediction of outer membrane proteins in Liberibacter crescens BT-1
	β barrel predictors			Sub-cellular localization predictors			Lipoprotein predictors
Protein locus	BOMP	MCMBB	TMBETADISC-RBF	CELLO	PSORTb	SOSUIGramN	LIPO	LIPOP
AGA63999.1	-	-	-	Y	-	-	Y	-
AGA64002.1	-	Y	Y	Y	-	-	-	-
AGA64040.1	-	Y	Y	Y	Y	Y	-	-
AGA64234.1	-	Y	Y	Y	Y	-	-	-
AGA64245.1	-	-	Y	-	-	Y	Y	Y
AGA64332.1	-	Y	Y	Y	-	Y	-	-
AGA64343.1	-	-	Y	Y	Y	-	-	-
AGA64354.1	-	Y	Y	Y	-	-	-	Y
AGA64387.1	Y	Y	-	-	-	-	-	-
AGA64389.1	Y	Y	Y	Y	Y	-	-	-
AGA64428.1	-	-	Y	Y	-	Y	-	-
AGA64431.1	-	-	-	-	-	-	Y	Y
AGA64432.1	-	-	-	-	-	-	-	Y
AGA64438.1	-	-	-	-	-	-	Y	-
AGA64470.1	Y	Y	Y	Y	Y	Y	-	-
AGA64492.1	-	Y	Y	-	-	-	-	-
AGA64501.1	-	Y	Y	-	-	-	-	-
AGA64506.1	-	Y	Y	Y	-	-	-	-
AGA64508.1	-	Y	Y	Y	-	Y	-	-
AGA64510.1	-	Y	Y	-	-	-	-	-
AGA64549.1	-	-	-	-	-	Y	Y	Y
AGA64564.1	Y	Y	-	-	Y	-	-	-
AGA64573.1	-	-	-	-	Y	Y	Y	Y
AGA64585.1	-	Y	Y	Y	-	-	-	-
AGA64591.1	-	-	Y	-	Y	-	Y	Y
AGA64614.1	Y	Y	Y	Y	Y	Y	-	-
AGA64636.1	-	Y	Y	-	Y	-	-	-
AGA64650.1	-	Y	-	-	Y	Y	Y	Y
AGA64651.1	-	-	Y	Y	Y	Y	-	-
AGA64766.1	-	Y	Y	-	-	-	-	-
AGA64823.1	-	Y	Y	Y	-	-	Y	Y
AGA64892.1	Y	Y	Y	Y	Y	Y	-	-
AGA64980.1	-	Y	Y	Y	Y	Y	-	Y
AGA65052.1	Y	Y	Y	Y	Y	Y	-	-
AGA65105.1	-	Y	Y	-	Y	Y	Y	Y
AGA65110.1	-	Y	Y	Y	-	-	-	-
AGA65128.1	-	-	-	-	-	-	Y	Y
AGA65134.1	-	-	-	-	-	-	-	Y
AGA65143.1	Y	Y	Y	Y	Y	Y	-	-
AGA65153.1	Y	Y	Y	Y	-	Y	-	-
AGA65154.1	-	Y	Y	Y	Y	-	-	-
AGA65155.1	-	-	-	-	-	-	Y	Y
AGA65174.1	-	-	-	-	-	-	Y	Y
AGA65230.1	-	-	-	-	-	-	Y	Y
AGA65239.1	-	-	Y	Y	-	Y	-	-
AGA65242.1	-	-	-	Y	-	-	-	Y
AGA65276.1	-	Y	Y	Y	Y	-	-	-
AGA65326.1	-	Y	-	Y	-	Y	-	-
AGA65331.1	-	Y	Y	Y	-	-	-	-
AGA65241.1	-	-	-	Y	-	Y	-	-

## Sheet: Table S4
Supplementary Table S4.Bioinformatic prediction of outer membrane proteins in Ca. L. solanacearum str. ZC1
	β barrel predictors				Sub-cellular localization predictors			Lipoprotein predictors
Protein locus	BOMP		MCMBB	TMBETADISC-RBF	CELLO	PSORTb	SOSUIGramN	LIPO	LIPOP
ADR51753.1	-		Y	Y	Y	-	-	-	-
ADR51791.1	-		Y	Y	-	-	-	-	-
ADR51793.1	-		-	-	-	-	Y	Y	Y
ADR51799.1	Y		Y	Y	Y	Y	-	-	-
ADR51820.1	-		Y	Y	-	-	-	-	-
ADR51892.1	-		-	Y	Y	Y	-	-	-
ADR51930.1	-		Y	Y	-	-	-	-	-
ADR51931.1	-		Y	Y	Y	-	-	-	-
ADR51937.1	-		Y	Y	-	-	-	-	-
ADR51946.1	-		-	-	-	-	Y	Y	Y
ADR51990.1	-		Y	Y	Y	Y	Y	-	-
ADR52026.1	-		-	-	-	-	Y	Y	-
ADR52089.1	-		-	Y	Y	-	Y	-	-
ADR52104.1	-		Y	Y	Y	Y	-	-	-
ADR52118.1	-		-	-	Y	-	Y	-	-
ADR52193.1	-		-	-	-	-	Y	Y	-
ADR52194.1	Y		Y	Y	Y	Y	-	-	-
ADR52262.1	Y		Y	Y	Y	Y	Y	-	-
ADR52269.1		-	-	-	-	-	-	-	Y
ADR52295.1	-	Y	Y	-	-	-	-	-
ADR52303.1	-	Y	Y	Y	-	-	-	-
ADR52326.1	-	-	-	-	-	-	Y	Y
ADR52328.1	-	Y	Y	-	-	-	-	-
ADR52346.1	-	-	-	-	-	-	Y	Y
ADR52349.1	-	-	-	Y	-	-	Y	Y
ADR52365.1	-	-	-	-	-	-	Y	Y
ADR52369.1	-	-	-	-	-	-	Y	Y
ADR52385.1	-	-	Y	Y	-	-	Y	Y
ADR52401.1	-	-	-	-	-	-	Y	Y
ADR52402.1	-	-	-	-	-	Y	Y	Y
ADR52423.1	-	Y	Y	-	-	-	-	-
ADR52428.1	-	-	-	-	-	-	Y	Y
ADR52441.1	-	-	-	Y	-	Y	-	-
ADR52445.1	-	Y	Y	-	-	-	-	-
ADR52449.1	-	-	-	Y	Y	-	-	-
ADR52464.1	Y	Y	Y	Y	Y	Y	-	-
ADR52475.1	-	-	-	-	-	-	Y	Y
ADR52476.1	-	-	-	-	-	-	-	Y
ADR52506.1	-	-	-	-	Y	-	Y	Y
ADR52511.1	-	-	-	Y	-	Y	-	-
ADR52524.1	Y	Y	Y	Y	-	Y	-	-
ADR52527.1	-	Y	-	Y	Y	-	-	-
ADR52565.1	-	-	-	-	-	Y	Y	Y
ADR52570.1	Y	-	Y	Y	Y	-	Y	Y
ADR52597.1	-	-	-	Y	-	Y	-	-
ADR52602.1	-	Y	Y	-	-	-	-	-
ADR52627.1	-	-	Y	-	Y	Y	Y	Y
ADR52634.1	-	-	-	-	-	-	Y	Y
ADR52645.1	-	Y	-	Y	Y	-	Y	Y
ADR52648.1	-	Y	Y	-	-	-	-	-
ADR52662.1	-	-	-	-	-	-	Y	Y
ADR52663.1	-	-	-	-	-	-	Y	Y
ADR52664.1	-	-	-	-	-	-	-	Y
ADR52665.1	-	Y	-	-	-	Y	Y	Y
ADR52703.1	-	Y	Y	Y	-	-	-	-
ADR52732.1	-	-	-	-	-	-	-	Y
ADR52735.1	-	-	-	-	-	-	Y	-
ADR52770.1	-	-	-	-	-	-	Y	Y
ADR52861.1	-	-	-	-	-	-	Y	-
ADR52876.1	-	-	Y	Y	-	Y	-	-
ADR52888.1	-	Y	Y	-	-	-	-	-
ADR52891.1	-	Y	Y	Y	-	-	-	-
ADR52892.1	-	Y	Y	-	-	-	-	-
ADR52893.1	-	Y	Y	Y	-	-	-	-
ADR52913.1	-	-	-	-	-	-	Y	Y

## Sheet: Table S5
Supplementary Table S5.Bioinformatic prediction of outer membrane proteins in Ca. L. asiaticus str. A4
	β barrel predictors			Sub-cellular localization predictors			Lipoprotein predictors
Protein locus	BOMP	MCMBB	TMBETADISC-RBF	CELLO	PSORTb	SOSUIGramN	LIPO	LIPOP
ALK06851.1	-	-	-	-	Y	Y	Y	-
ALK06866.1	-	-	-	-	-	-	Y	Y
ALK06867.1	-	-	-	-	-	-	Y	Y
ALK06950.1	Y	Y	Y	Y	Y	Y	-	-
ALK07020.1	-	-	-	Y	Y	-	-	-
ALK07055.1	Y	-	Y	Y	-	-	-	-
ALK07064.1	-	Y	Y	Y	-	-	-	-
ALK07156.1	-	Y	Y	Y	Y	-	-	-
ALK07170.1	-	-	-	-	-	-	Y	Y
ALK07179.1	-	Y	Y	-	-	-	-	-
ALK07197.1	-	-	Y	Y	Y	Y	-	-
ALK07266.1	-	-	-	Y	-	Y	-	-
ALK07300.1	-	Y	-	-	Y	Y	-	-
ALK07306.1	-	-	-	-	-	-	Y	Y
ALK07309.1	-	-	-	-	-	-	Y	Y
ALK07331.1	-	Y	Y	-	-	-	-	-
ALK07338.1	-	-	-	-	-	-	Y	Y
ALK07343.1	-	-	-	Y	Y	-	-	-
ALK07348.1	-	-	-	Y	-	Y	-	-
ALK07451.1	-	-	-	-	-	-	Y	Y
ALK07453.1	-	-	-	-	-	-	Y	Y
ALK07471.1	-	Y	-	Y	-	-	Y	Y
ALK07475.1	-	-	-	Y	-	Y	Y	Y
ALK07492.1	-	-	-	Y	-	-	Y	Y
ALK07516.1	-	-	-	-	-	-	-	Y
ALK07539.1	-	-	-	-	-	-	Y	Y
ALK07560.1	-	Y	Y	Y	-	-	-	-
ALK07592.1	-	-	-	-	-	-	Y	Y
ALK07593.1	-	-	-	-	-	-	Y	Y
ALK07600.1	Y	Y	Y	Y	-	-	-	-
ALK07644.1	-	Y	Y	Y	-	Y	-	-
ALK07664.1	-	Y	Y	-	-	-	-	-
ALK07665.1	-	-	-	-	-	-	Y	-
ALK07721.1	-	-	-	-	-	-	Y	-
ALK07739.2	-	Y	Y	-	-	-	-	-
QGA30531.1	-	Y	Y	Y	-	-	-	-

## Sheet: Table S6
Supplementary Table S6.Bioinformatic prediction of outer membrane proteins in Ca. L. asiaticus str. gxpsy
	β barrel predictors			Sub-cellular localization predictors			Lipoprotein predictors
Protein locus	BOMP	MCMBB	TMBETADISC-RBF	CELLO	PSORTb	SOSUIGramN	LIPO	LIPOP
AGH16554.1	Y	Y	Y	Y	Y	Y	-	-
AGH17314.1	Y	Y	Y	Y	-	-	-	-
AGH16673.1	Y	-	Y	Y	-	-	-	-
AGH17388.1	-	Y	Y	-	-	-	-	-
AGH17364.1	-	Y	Y	Y	-	Y	-	-
AGH16401.1	-	Y	Y	Y	-	-	-	-
AGH16792.1	-	Y	Y	Y	Y	-	-	-
AGH16819.1	-	Y	Y	-	-	-	-	-
AGH17444.1	-	Y	Y	Y	-	-	-	-
AGH17483.1	-	Y	Y	Y	-	-	-	-
AGH17440.1	-	Y	Y	Y	-	-	-	-
AGH16686.1	-	Y	Y	Y	-	-	-	-
AGH17266.1	-	Y	Y	Y	-	-	-	-
AGH16632.1	-	-	-	Y	Y	-	-	-
AGH16838.1	-	-	Y	Y	Y	Y	-	-
AGH17014.1	-	-	-	Y	Y	-	-	-
AGH16440.1	-	-	-	-	Y	Y	Y	-
AGH16964.1	-	Y	-	-	Y	Y	-	-
AGH16924.1	-	-	-	Y	-	Y	-	-
AGH17019.1	-	-	-	Y	-	Y	-	-
AGH17171.1	-	-	-	Y	-	Y	Y	Y
AGH17482.1	-	Y	-	Y	-	Y	-	-
AGH17418.1	-	-	-	-	-	-	Y	Y
AGH17166.1	-	Y	-	Y	-	-	Y	Y
AGH17368.1	-	-	-	-	-	Y	Y	Y
AGH17499.1	-	-	-	-	-	-	Y	-
AGH17187.1	-	-	-	-	-	-	Y	Y
AGH16460.1	-	-	-	-	-	-	Y	Y
AGH17458.1	-	-	-	-	-	-	Y	-
AGH16461.1	-	-	-	-	-	-	Y	Y
AGH17142.1	-	-	-	-	-	-	Y	Y
AGH16973.1	-	-	-	-	-	-	Y	Y
AGH16808.1	-	-	-	-	-	-	Y	Y
AGH16970.1	-	-	-	-	-	-	Y	Y
AGH17005.1	-	-	-	-	-	-	Y	Y
AGH17244.1	-	-	-	-	-	-	Y	Y
AGH16759.1	-	-	Y	-	-	-	Y	Y
AGH17189.1	-	-	-	Y	-	-	Y	Y
AGH17145.1	-	-	-	-	-	-	Y	Y
AGH17390.1	-	-	-	-	-	-	Y	-
AGH17495.1	-	-	-	-	-	-	Y	-
AGH17217.1	-	-	-	-	-	-	-	Y

## Sheet: Table S7
Supplementary Table S7.Bioinformatic prediction of outer membrane proteins in Ca. L. asiaticus str. JRPAMB1
	β barrel predictors			Sub-cellular localization predictors			Lipoprotein predictors
Protein locus	BOMP	MCMBB	TMBETADISC-RBF	CELLO	PSORTb	SOSUIGramN	LIPO	LIPOP
QLK09765.1	-	-	-	Y	-	Y	-	-
QLK09836.1	-	-	Y	Y	Y	Y	-	-
QLK09855.1	-	Y	Y	-	-	-	-	-
QLK09866.1	-	-	-	-	-	-	Y	Y
QLK09880.1	-	Y	Y	Y	Y	-	-	-
QLK09979.1	-	Y	Y	Y	-	-	-	-
QLK09990.1	Y	-	Y	Y	-	-	-	-
QLK10028.1	-	-	-	Y	Y	-	-	-
QLK10100.1	Y	Y	Y	Y	Y	Y	-	-
QLK10184.1	-	-	-	-	-	-	Y	Y
QLK10185.1	-	-	-	-	-	-	Y	Y
QLK10203.1	-	-	-	-	Y	Y	Y	-
QLK10278.1	-	-	-	-	-	-	Y	-
QLK10281.1	-	-	-	-	-	-	Y	-
QLK10329.1	-	-	-	-	-	-	Y	-
QLK10330.1	-	Y	Y	-	-	-	-	-
QLK10391.1	Y	Y	-	-	-	-	-	-
QLK10401.1	Y	Y	Y	Y	-	-	-	-
QLK10407.1	-	-	-	-	-	-	Y	Y
QLK10408.1	-	-	-	-	-	-	Y	Y
QLK10440.1	-	Y	Y	Y	-	-	-	-
QLK10460.1	-	-	-	-	-	-	Y	Y
QLK10479.1	-	-	-	-	-	-	-	Y
QLK10503.1	-	-	-	Y	-	-	Y	Y
QLK10522.1	-	Y	-	Y	-	-	Y	Y
QLK10540.1	-	-	-	-	-	-	Y	Y
QLK10542.1	-	-	-	-	-	-	Y	Y
QLK10652.1	-	-	-	Y	-	Y	-	-
QLK10664.1	-	-	-	-	-	-	Y	Y
QLK10672.1	-	Y	Y	-	-	-	-	-
QLK10693.1	-	-	-	-	-	-	Y	Y
QLK10696.1	-	-	-	-	-	-	Y	Y
QLK10700.1	-	Y	-	-	Y	Y	-	-
QLK10757.1	-	Y	Y	-	-	-	-	-
QLK10770.1	-	Y	Y	Y	-	Y	-	-
QLK10785.1	-	-	-	Y	-	Y	Y	Y

## Sheet: Table S8
Supplementary Table S8.Bioinformatic prediction of outer membrane proteins in Ca. L. asiaticus str. CoFLP
	β barrel predictors			Sub-cellular localization predictors			Lipoprotein predictors
Protein locus	BOMP	MCMBB	TMBETADISC-RBF	CELLO	PSORTb	SOSUIGramN	LIPO	LIPOP
QMV54292.1	-	-	-	-	Y	Y	Y	-
QMV54310.1	-	-	-	-	-	-	Y	Y
QMV54311.1	-	-	-	-	-	-	Y	Y
QMV54391.1	Y	Y	Y	Y	Y	Y	-	-
QMV54462.1	-	-	-	Y	Y	-	-	-
QMV54500.1	Y	-	Y	Y	-	-	-	-
QMV54510.1	-	Y	Y	Y	-	-	-	-
QMV54607.1	-	Y	Y	Y	Y	-	-	-
QMV54619.1	-	-	-	-	-	-	Y	Y
QMV54629.1	-	Y	Y	-	-	-	-	-
QMV54646.1	-	-	Y	Y	Y	Y	-	-
QMV54713.1	-	-	-	Y	-	Y	-	-
QMV54749.1	-	Y	-	-	Y	Y	-	-
QMV54753.1	-	-	-	-	-	-	Y	Y
QMV54756.1	-	-	-	-	-	-	Y	Y
QMV54776.1	-	Y	Y	-	-	-	-	-
QMV54785.1	-	-	-	-	-	-	Y	Y
QMV54791.1	-	-	-	Y	Y	-	-	-
QMV54796.1	-	-	-	Y	-	Y	-	-
QMV54898.1	-	-	-	-	-	-	Y	Y
QMV54900.1	-	-	-	-	-	-	Y	Y
QMV54918.1	-	Y	-	Y	-	-	Y	Y
QMV54936.1	-	-	-	-	-	-	Y	Y
QMV54938.1	-	-	-	Y	-	-	Y	Y
QMV54965.1	-	-	-	-	-	-	-	Y
QMV54985.1	-	-	-	-	-	-	Y	Y
QMV55005.1	-	Y	Y	Y	-	-	-	-
QMV55037.1	-	-	-	-	-	-	Y	Y
QMV55038.1	-	-	-	-	-	-	Y	Y
QMV55045.1	Y	Y	Y	Y	-	-	-	-
QMV55105.1	-	Y	Y	-	-	-	-	-
QMV55106.1	-	-	-	-	-	-	Y	-
QMV55144.1	-	Y	-	Y	-	Y	-	-
QMV55145.1	-	Y	Y	Y	-	-	-	-
QMV55156.1	-	-	-	-	-	-	Y	-
QMV55175.1	-	Y	Y	-	-	-	-	-
QMV55236.1	-	-	-	Y	-	Y	Y	Y
QMV55254.1	-	Y	Y	Y	-	Y	-	-

## Sheet: Table S9
Supplementary Table S9.Bioinformatic prediction of outer membrane proteins in Ca. L. asiaticus str. TaiYZ2
	β barrel predictors			Sub-cellular localization predictors			Lipoprotein predictors
Protein locus	BOMP	MCMBB	TMBETADISC-RBF	CELLO	PSORTb	SOSUIGramN	LIPO	LIPOP
QNF76107.1	-	-	-	-	Y	Y	Y	-
QNF76125.1	-	-	-	-	-	-	Y	Y
QNF76126.1	-	-	-	-	-	-	Y	Y
QNF76210.1	Y	Y	Y	Y	Y	Y	-	-
QNF76280.1	-	-	-	Y	Y	-	-	-
QNF76318.1	Y	-	Y	Y	-	-	-	-
QNF76328.1	-	Y	Y	Y	-	-	-	-
QNF76427.1	-	Y	Y	Y	Y	-	-	-
QNF76440.1	-	-	-	-	-	-	Y	Y
QNF76451.1	-	Y	Y	-	-	-	-	-
QNF76471.1	-	-	Y	Y	Y	Y	-	-
QNF76541.1	-	-	-	Y	-	Y	-	-
QNF76580.1	-	Y	-	-	Y	Y	-	-
QNF76584.1	-	-	-	-	-	-	Y	Y
QNF76587.1	-	-	-	-	-	-	Y	Y
QNF76608.1	-	Y	Y	-	-	-	-	-
QNF76615.1	-	-	-	-	-	-	Y	Y
QNF76623.1	-	-	-	Y	Y	-	-	-
QNF76628.1	-	-	-	Y	-	Y	-	-
QNF76733.1	-	-	-	-	-	-	Y	Y
QNF76735.1	-	-	-	-	-	-	Y	Y
QNF76753.1	-	Y	-	Y	-	-	Y	Y
QNF76772.1	-	-	-	Y	-	-	Y	Y
QNF76797.1	-	-	-	-	-	-	-	Y
QNF76818.1	-	-	-	-	-	-	Y	Y
QNF76838.1	-	Y	Y	Y	-	-	-	-
QNF76870.1	-	-	-	-	-	-	Y	Y
QNF76871.1	-	-	-	-	-	-	Y	Y
QNF76878.1	Y	Y	Y	Y	-	-	-	-
QNF76940.1	-	Y	Y	-	-	-	-	-
QNF76941.1	-	-	-	-	-	-	Y	-
QNF76981.1	-	Y	Y	Y	-	-	-	-
QNF76996.1	-	-	-	-	-	-	Y	-
QNF77015.1	-	Y	Y	-	-	-	-	-
QNF77065.1	-	-	-	Y	-	Y	Y	Y
QNF77080.1	-	Y	Y	Y	-	Y	-	-

[truncated: 6 more sheets: Table S10, Table S11, Table S12, Table S13, Table S14, Table S15]
